# Supplementary material for: Unlocking Tumor Aggressiveness in Endometrial Cancer: AI-Driven PET/CT Radiomics and Machine Learning for Prediction of High-Risk Tumor Histology
Source: Cancers (Basel). 2026 Mar 11;18(6):905. doi: 10.3390/cancers18060905 (PMC13025313; doi:10.3390/cancers18060905)
Supplement: Supplementary file 1 [file cancers-18-00905-s001.zip]

Archive with 2 entries (2 files):
- Supplementary Table S1..pdf
- Supplementary Table S2..pdf
